# Supplementary material for: COVID-19 and Influenza Coinfection Outcomes among Hospitalized Patients in the United States: A Propensity Matched Analysis of National Inpatient Sample
Source: Vaccines (Basel). 2022 Dec 15;10(12):2159. doi: 10.3390/vaccines10122159 (PMC9783554; doi:10.3390/vaccines10122159)
Supplement: Supplementary file 1 [file vaccines-10-02159-s001.zip]

Archive with 1 entries (1 files):
- vaccines-2020555-supplementary.pdf
